# Supplementary material for: Insight into the Mechanism of Interactions between the LL-37 Peptide and Model Membranes of Legionella gormanii Bacteria
Source: Int J Mol Sci. 2023 Jul 27;24(15):12039. doi: 10.3390/ijms241512039 (PMC10418352; doi:10.3390/ijms241512039)
Supplement: Supplementary file 1 [file ijms-24-12039-s001.zip]

Archive with 1 entries (1 files):
- ijms-2504729-supplementary.pdf
